# Supplementary material for: Slit1 Promotes Hypertrophic Scar Formation Through the TGF-β Signaling Pathway
Source: Medicina (Kaunas). 2024 Dec 12;60(12):2051. doi: 10.3390/medicina60122051 (PMC11678377; doi:10.3390/medicina60122051)
Supplement: Supplementary file 1 [file medicina-60-02051-s001.zip]

Archive with 1 entries (1 files):
- medicina-3343081-supplementary.pdf
